# Supplementary material for: The Inhibition of Gastric Cancer Cells’ Progression by 23,24-Dihydrocucurbitacin E through Disruption of the Ras/Raf/ERK/MMP9 Signaling Pathway
Source: Molecules. 2022 Apr 22;27(9):2697. doi: 10.3390/molecules27092697 (PMC9100127; doi:10.3390/molecules27092697)
Supplement: Supplementary file 1 [file molecules-27-02697-s001.zip]

Archive with 1 entries (1 files):
- molecules-1654701-supplementary.pdf
